# Supplementary material for: Three-Dimensional Posture Analysis-Based Modifications After Manual Therapy: A Preliminary Study
Source: J Clin Med. 2025 Jan 19;14(2):634. doi: 10.3390/jcm14020634 (PMC11765545; doi:10.3390/jcm14020634)
Supplement: Supplementary file 1 [file jcm-14-00634-s001.zip]

Archive with 1 entries (1 files):
- jcm-3392060-supplementary.pdf
